# Supplementary material for: Prediction Pipeline Selection for Incomplete Clinical Data via Missingness Fingerprints and Instance Augmentation
Source: Bioengineering (Basel). 2026 Apr 24;13(5):497. doi: 10.3390/bioengineering13050497 (PMC13203696; doi:10.3390/bioengineering13050497)
Supplement: Supplementary file 1 [file bioengineering-13-00497-s001.zip]

Archive with 1 entries (1 files):
- bioengineering-4240940-supplementary.pdf
